# Supplementary material for: Management of Non-Communicable Diseases in Kosovo: A Scoping Review
Source: Int J Environ Res Public Health. 2023 Feb 13;20(4):3299. doi: 10.3390/ijerph20043299 (PMC9961581; doi:10.3390/ijerph20043299)
Supplement: Supplementary file 1 [file ijerph-20-03299-s001.zip]

Archive with 1 entries (1 files):
- ijerph-2161792-supplementary.pdf
